# Supplementary material for: Silanization of Cotton Fabric to Obtain Durable Hydrophobic and Oleophobic Materials
Source: Int J Mol Sci. 2025 Nov 25;26(23):11374. doi: 10.3390/ijms262311374 (PMC12692723; doi:10.3390/ijms262311374)
Supplement: Supplementary file 1 [file ijms-26-11374-s001.zip]

Archive with 4 entries (4 files):
- ESI MP.pdf
- Video B.1_CS2.mp4
- Video B.2_CS2W.mp4
- Video B.3_CS4W.mp4
